# Supplementary material for: The Vector Competence of Asian Longhorned Ticks in Langat Virus Transmission
Source: Viruses. 2024 Feb 16;16(2):304. doi: 10.3390/v16020304 (PMC10893034; doi:10.3390/v16020304)
Supplement: Supplementary file 1 [file viruses-16-00304-s001.zip]

Archive with 1 entries (1 files):
- viruses-2796009-supplementary.pdf
